# Supplementary material for: Prenatal Edible Bird’s Nest Supplementation Attenuates Offspring Skin Pigmentation via Dual Inhibition of CREB and ERK Signaling to Downregulate MITF-TYR Axis
Source: Nutrients. 2026 Mar 28;18(7):1083. doi: 10.3390/nu18071083 (PMC13074263; doi:10.3390/nu18071083)
Supplement: Supplementary file 1 [file nutrients-18-01083-s001.zip]

Archive with 1 entries (1 files):
- nutrients-4123550-supplementary.pdf
